# Supplementary material for: A Text-Messaging and Pedometer Program to Promote Physical Activity in People at High Risk of Type 2 Diabetes: The Development of the PROPELS Follow-On Support Program
Source: JMIR Mhealth Uhealth. 2015 Dec 15;3(4):e105. doi: 10.2196/mhealth.5026 (PMC4704921; doi:10.2196/mhealth.5026)
Supplement: Multimedia Appendix 2 [file mhealth_v3i4e105_app2.xls]

## Sheet: WEEK 1
Matrices and content for WEEK1 text messages
If no response (after 24 hours)
Previous PA?	msg			Content	Text message	Cnt	Text description	Trigger/timing
yes	nr01			n/a	Hi #name12345# Remember to reply with your weekly step count total :-) Monitoring your activity is the first step in becoming active again!	139	noresponse1	If no response to 'text-in' within 24 hours
no	nr02			n/a	Remember to reply with your weekly step count total :-) It doesn't matter what your count is-monitoring your activity is the first step to getting active!	154	noresponse2	If no response to 'text-in' within 24 hours
aa
Achieved LT GOAL (i.e., >21,000 steps/week above baseline)	Achieved ST GOAL (i.e., >3,500steps/week above baseline)	msg						Straight after reply with step count
yes	n/a	aa01		Motivation	Congratulations! You have achieved your long term goal of approx. XXXXX per day-that's XXXXX more per week than when you started!Well done and keep it up :-)	157	positive reinforcement1
no	yes	aa02		Motivation	Congratulations #name12345# on achieving your short term goal.You have increased by roughly XXXX steps per day-that's XXXX more per week than when you started!	159	positive reinforcement2
	no	aa03		Self-Regulation	Thanks for the text #name12345# Keep wearing your monitor and logging your steps and try to make small changes so that you reach your goal next week :-)	152	selfmonitor reminder1
												quitreas3
												if quitreas1 ≠ 1, then quitreason = quitreas1, quitreason = quitreas2
												quitreason
												Health	Health
												Control	Control
												Money	Money
												Pressure	Pressure
												Missing	None

## Sheet: WEEK 4
Matrices and content for WEEK4 text messages
If no response (after 24 hours)
msg									Content	Text message	Cnt	Text description	Trigger/timing
nr03									n/a	Hi #name12345#. Remember to reply with your weekly step count total :-)	71	noresponse4	If no response within 24 hours
ea
Previously met LT GOAL?	Goal Progress ?	Met LT GOAL this week?	Previously met ST GOAL?	Goal Progress ?	Met ST GOAL this week?	msg			Content	Text message	Cnt	Text description	Alternative text	Cnt
yes	Increased >3,500 steps from week 3	n/a				ea01			Motivation	Congratulations #name12345# - you have continued to increase your weekly physical activity! That's fantastic progress…..keep up the hard work :-)	146	positive reinforcement3	And yet again you manage to keep increasing your activity :-) This is fantastic-make sure you reward yourself by taking time out to do something fun this week!	159	reward1
	Maintained previous week (+/- 3,499)	n/a				ea02			Motivation	Hi #name12345# Well done for maintaining your weekly step total - we realise how tough this can be each week! You are making fantastic progress - keep it up :-)	160	positive reinforcement4	And yet again you manage to maintain your activity :-) This is fantastic - make sure you reward yourself by taking time out to do something fun this week!	154	reward2
	Decreased >3,500 steps from week3	n/a				ea03			Self-Regulation	Thanks for the text! You decreased slightly from last week but not to worry-keep making small changes and you will soon be achieving your goal every week :-)	157	goal discrepancy1	Thanks! You decreased slightly from last week but keep making small changes and you will soon be back on track and getting closer to your long term goal :-)	156	goal descrepancy2
no	n/a	yes	n/a			ea04			Motivation	Congratulations! You have achieved your long term goal of approx. XXXXX per day-that's XXXXX more per week than when you started!Well done and keep it up :-)	157	positive reinforcement1
		no	yes	Increased since last week >1000 steps	n/a	ea05			Motivation	Congratulations again! You have continued to increase your weekly steps which is brilliant - well done!	103	positive reinforcement8
				Maintained last week (+/- 999 steps)	n/a	ea06			Motivation	Congratulations! You have managed to maintain your weekly steps which is brilliant - keep making small changes to get one step closer to your long-term goal :-)	160	positive reinforcement9
				Decreased since last week >1000 steps	n/a	ea07			Self-Regulation	Thanks! You decreased slightly from last week but keep making small changes and you will soon be back on track and getting closer to your long term goal :-)	156	goal discrepancy2
			no	n/a	yes	ea08			Motivation	Congratulations #name12345# on achieving your short term goal.You have increased by roughly XXXX steps per day-that's XXXX more per week than when you started!	159	positive reinforcement2
					no	ea09			Self-Efficacy	Thanks for the text :-) We realise that increasing your activity can be really tough. We'll contact you shortly to try and provide some helpful suggestions…..	158	support problemsolve2
eb
A/P includes gym?	Achieved LT GOAL (i.e., >21,000 steps/week above baseline)	Achieved ST GOAL (i.e., >3,500steps/week above baseline)	Confidence	Serious mobility problem? Y/N?	msg
Y	no	no	n/a	N	eb01				Motivation	Remember that the gym isn’t a necessity–if you don’t feel like going, try going for short brisk walks instead, perhaps just before dinner or after work?	152	alternative activities2
				Y	eb02				Motivation	Remember that the gym isn’t a necessity-If you don’t feel like going, try moving around more at home, such as standing up more whilst watching TV :-)	151	alternative activities3
N	no	no	H	N	eb03				Motivation	Reject your inner couch potato! Try jogging on the spot during the ad breaks to your favourite TV show this week to help increase your step count :-)	149	alternative activities4
				Y	eb04				Motivation	Reject your inner couch potato! Try walking on the spot during the ad breaks to your favourite TV show this week to help increase your step count :-)	149	alternative activities5
			L	N	eb05				Motivation	Make a commitment to yourself that you will leave the car at home or not get the bus for trips that are less than 2 miles this week!	132	commitment1
				Y	eb06				Motivation	Make a commitment to yourself that you will turn ‘sit’ time into ‘fit’ time this week and move around as much as possible whilst at home :-)	141	commitment2
